# Supplementary material for: Identification of genetic risk variants for deep vein thrombosis by multiplexed next-generation sequencing of 186 hemostatic/pro-inflammatory genes
Source: BMC Med Genomics. 2012 Feb 21;5:7. doi: 10.1186/1755-8794-5-7 (PMC3305575; doi:10.1186/1755-8794-5-7)
Supplement: Additional file 2 — target and tiled regions. target and tiled genomic coordinate-intervals. [file 1755-8794-5-7-S2.TXT]

track name=target_region description="Target Regions"
chr1	11773324	11773542
chr1	11773810	11774011
chr1	11774872	11775073
chr1	11776542	11776742
chr1	11776992	11777192
chr1	11777340	11777540
chr1	11777742	11777992
chr1	11778846	11779047
chr1	11782811	11783011
chr1	11783805	11784043
chr1	11785525	11785760
chr1	19864834	19865547
chr1	19877626	19877826
chr1	19877999	19878448
chr1	22858530	22858730
chr1	22859892	22860466
chr1	23392166	23393299
chr1	55278099	55278305
chr1	55282099	55282300
chr1	55284745	55284946
chr1	55290505	55290706
chr1	55290881	55291082
chr1	55294252	55294452
chr1	55295583	55295784
chr1	55296283	55296484
chr1	55296734	55296934
chr1	55297735	55297936
chr1	55299626	55299827
chr1	55301630	55301845
chr1	88922775	88922976
chr1	88979259	88979559
chr1	88998470	88998670
chr1	89008581	89008782
chr1	89009664	89009865
chr1	89009934	89010150
chr1	89022902	89023103
chr1	89024329	89024530
chr1	89042633	89042834
chr1	89043054	89043255
chr1	89043755	89043955
chr1	89044125	89044325
chr1	89045549	89046101
chr1	89051816	89052016
chr1	89060143	89060343
chr1	89062519	89062719
chr1	89066723	89066923
chr1	89070968	89071169
chr1	89071288	89071488
chr1	89071516	89071719
chr1	94768572	94768772
chr1	94770444	94770645
chr1	94771223	94771423
chr1	94774109	94774308
chr1	94778356	94778557
chr1	94779630	94779831
chr1	109892824	109893025
chr1	109917803	109918003
chr1	109918011	109918212
chr1	109923327	109923528
chr1	109926546	109926746
chr1	109930325	109930526
chr1	109930850	109931051
chr1	109936183	109936383
chr1	154535185	154535604
chr1	157824267	157824468
chr1	157824515	157825122
chr1	157949939	157950552
chr1	157950769	157950969
chr1	159741824	159742024
chr1	159742311	159742511
chr1	159742748	159743005
chr1	159746234	159746488
chr1	159747209	159747409
chr1	159911599	159911799
chr1	159913660	159914029
chr1	167630888	167631089
chr1	167633074	167633275
chr1	167654848	167655048
chr1	167657225	167658175
chr1	167660631	167660831
chr1	167750148	167750348
chr1	167751297	167751497
chr1	167754249	167754450
chr1	167756354	167756554
chr1	167759036	167759237
chr1	167759614	167759815
chr1	167760634	167760835
chr1	167761721	167761921
chr1	167763766	167763967
chr1	167765470	167765680
chr1	167766648	167766884
chr1	167772355	167772555
chr1	167776156	167778976
chr1	167780158	167780370
chr1	167782279	167782479
chr1	167785663	167785877
chr1	167786451	167786652
chr1	167788407	167788608
chr1	167791026	167791227
chr1	167792508	167792729
chr1	167794986	167795187
chr1	167796416	167796628
chr1	167808044	167808244
chr1	167818238	167818439
chr1	167822069	167822270
chr1	167825937	167826137
chr1	167827203	167827403
chr1	167829426	167829627
chr1	167830546	167830747
chr1	167831787	167831996
chr1	167832845	167833046
chr1	167838880	167839081
chr1	167842803	167843004
chr1	167845358	167845559
chr1	167847346	167847547
chr1	167848071	167848272
chr1	167848783	167848984
chr1	167849401	167849602
chr1	167852890	167853276
chr1	167854936	167855136
chr1	167865835	167866035
chr1	167961437	167961783
chr1	167962417	167962618
chr1	167963102	167963302
chr1	167963498	167963698
chr1	167963817	167964017
chr1	167964945	167965145
chr1	167965245	167965446
chr1	167966189	167966390
chr1	167967553	167967754
chr1	167968380	167968763
chr1	167969259	167969459
chr1	172139638	172139838
chr1	172143143	172143343
chr1	172145313	172145703
chr1	172146483	172146684
chr1	172147560	172147775
chr1	172150314	172150680
chr1	172152900	172153100
chr1	184910108	184910517
chr1	184910977	184911178
chr1	184911653	184911939
chr1	184912222	184912468
chr1	184912529	184912730
chr1	184913394	184913595
chr1	184913987	184914188
chr1	184914784	184914985
chr1	184915035	184915235
chr1	184915919	184916120
chr1	195275047	195275248
chr1	195276275	195276488
chr1	195286441	195286641
chr1	195288387	195288587
chr1	195291459	195291659
chr1	195292758	195292959
chr1	195293028	195293229
chr1	195296107	195296307
chr1	195296640	195296840
chr1	195297529	195297730
chr1	195298610	195298810
chr1	195302844	195303045
chr1	205694315	205694516
chr1	205706494	205706880
chr1	205708489	205708689
chr1	205708717	205708918
chr1	205709059	205709259
chr1	205709663	205710070
chr1	205710696	205710896
chr1	205710910	205711110
chr1	205711329	205711529
chr1	205712740	205713147
chr1	205713501	205713701
chr1	205713711	205713911
chr1	205714150	205714350
chr1	205714792	205715184
chr1	205716194	205716395
chr1	205717845	205718046
chr1	205719136	205719337
chr1	205719883	205720084
chr1	205725377	205725577
chr1	206127698	206127899
chr1	206127979	206128179
chr1	206128632	206128832
chr1	206129055	206129255
chr1	206129411	206129611
chr1	206137401	206137601
chr1	206138941	206139194
chr1	206139780	206139980
chr1	206150909	206151109
chr1	239006011	239006211
chr1	239031304	239031505
chr1	239032771	239032972
chr1	239036056	239036256
chr1	239041803	239042004
chr1	239043496	239043696
chr1	239044569	239044770
chr1	239046189	239046389
chr1	239056958	239057158
chr1	239098450	239098837
chr1	239099910	239100110
chr1	239160565	239160766
chr1	239166476	239166676
chr1	239212927	239213127
chr1	239328537	239328737
chr1	239585560	239585761
chr2	28828420	28828621
chr2	28853186	28853387
chr2	28855179	28855409
chr2	28858060	28858260
chr2	28860212	28860413
chr2	28865003	28865204
chr2	28870200	28870400
chr2	28875521	28875721
chr2	37333810	37334011
chr2	37334793	37334994
chr2	37337309	37337576
chr2	37340179	37340379
chr2	37340850	37341051
chr2	37348030	37348230
chr2	37350198	37350398
chr2	37352953	37353153
chr2	37355068	37355344
chr2	37356352	37356553
chr2	37358474	37358675
chr2	37360384	37360585
chr2	37363127	37363328
chr2	37366820	37367020
chr2	37369981	37370182
chr2	37371480	37371681
chr2	37373749	37373949
chr2	37396884	37397171
chr2	47241333	47241533
chr2	47242333	47242534
chr2	47242882	47243082
chr2	47243133	47243334
chr2	47251292	47251492
chr2	47256985	47257185
chr2	73781257	73781940
chr2	75130067	75130358
chr2	75131882	75132082
chr2	75134215	75134415
chr2	75201205	75201405
chr2	75279180	75279568
chr2	112372714	112372914
chr2	112403168	112403588
chr2	112418958	112419158
chr2	112421428	112421629
chr2	112439182	112439382
chr2	112442142	112442343
chr2	112449328	112449529
chr2	112456865	112457066
chr2	112468275	112468476
chr2	112471347	112471548
chr2	112475191	112475392
chr2	112477087	112477288
chr2	112477892	112478092
chr2	112482377	112482577
chr2	112483955	112484155
chr2	112493415	112493616
chr2	112495449	112495650
chr2	112496274	112496474
chr2	112502399	112502912
chr2	113249115	113249315
chr2	113251997	113252197
chr2	113253529	113253729
chr2	113255652	113255874
chr2	113256688	113256888
chr2	113257695	113257895
chr2	113304409	113304621
chr2	113305305	113305505
chr2	113306692	113306892
chr2	113307422	113307623
chr2	113309539	113309740
chr2	113310154	113310354
chr2	127893923	127894124
chr2	127895312	127895512
chr2	127896875	127897249
chr2	127897287	127897487
chr2	127900102	127900302
chr2	127901109	127901310
chr2	127902403	127902992
chr2	188039861	188040061
chr2	188040714	188040915
chr2	188051611	188051812
chr2	188057042	188057242
chr2	188057771	188057971
chr2	188061228	188061428
chr2	188069851	188070052
chr2	188076580	188076780
chr2	189547400	189547600
chr2	189557731	189557933
chr2	189558093	189558293
chr2	189558592	189558793
chr2	189559970	189560170
chr2	189560978	189561179
chr2	189561487	189561688
chr2	189562293	189562494
chr2	189562993	189563194
chr2	189563204	189563405
chr2	189563901	189564102
chr2	189564380	189564767
chr2	189565077	189565277
chr2	189565784	189565985
chr2	189566281	189566481
chr2	189566931	189567131
chr2	189567154	189567354
chr2	189567438	189567639
chr2	189567648	189567849
chr2	189567943	189568144
chr2	189568612	189568812
chr2	189569022	189569223
chr2	189569318	189569518
chr2	189570062	189570434
chr2	189570597	189570798
chr2	189571163	189571364
chr2	189571567	189571767
chr2	189572205	189572595
chr2	189572739	189572940
chr2	189574294	189574634
chr2	189575195	189575396
chr2	189575879	189576080
chr2	189576308	189576509
chr2	189576631	189576832
chr2	189576933	189577134
chr2	189577181	189577382
chr2	189578274	189578475
chr2	189579103	189579470
chr2	189579834	189580035
chr2	189580424	189580625
chr2	189580782	189581160
chr2	189581895	189582192
chr2	189583142	189583343
chr2	189583619	189583861
chr2	189584572	189584772
chr2	215934458	215934659
chr2	215934892	215935092
chr2	215937800	215938000
chr2	215938435	215938636
chr2	215940813	215941013
chr2	215943231	215943431
chr2	215944877	215945343
chr2	215946234	215946435
chr2	215948171	215948372
chr2	215948541	215948742
chr2	215949454	215949654
chr2	215951086	215951287
chr2	215952091	215952292
chr2	215953779	215954048
chr2	215955136	215955337
chr2	215956273	215956474
chr2	215956970	215957170
chr2	215957786	215957986
chr2	215959657	215959926
chr2	215961124	215961325
chr2	215964591	215964791
chr2	215965899	215966171
chr2	215967491	215967692
chr2	215970048	215970248
chr2	215970632	215970832
chr2	215972172	215972372
chr2	215977357	215977623
chr2	215979206	215979478
chr2	215980092	215980292
chr2	215981020	215981221
chr2	215981230	215981430
chr2	215982519	215982719
chr2	215982892	215983092
chr2	215987749	215987949
chr2	215992181	215992382
chr2	215993605	215993805
chr2	215995035	215995235
chr2	215996306	215996506
chr2	215997103	215997304
chr2	215998057	215998258
chr2	216001127	216001327
chr2	216003651	216003852
chr2	216004766	216004967
chr2	216006260	216006461
chr2	216007628	216007828
chr2	216008596	216008797
chr2	227580285	227580548
chr2	227580978	227581264
chr2	227583267	227583467
chr2	227585099	227585299
chr2	227594970	227595171
chr2	227595368	227595568
chr2	227600814	227601015
chr2	227603380	227603581
chr2	227604860	227605060
chr2	227605072	227605272
chr2	227606305	227606506
chr2	227615061	227615262
chr2	227615990	227616191
chr2	227620372	227620572
chr2	227622959	227623160
chr2	227623927	227624128
chr2	227625218	227625419
chr2	227627525	227627726
chr2	227628890	227629090
chr2	227630379	227630580
chr2	227632365	227632583
chr2	227633049	227633250
chr2	227635424	227635624
chr2	227650845	227651046
chr2	227653356	227653556
chr2	227655011	227655211
chr2	227661594	227661795
chr2	227662772	227662973
chr2	227667067	227667267
chr2	227671606	227671806
chr2	227672514	227672715
chr2	227674390	227674591
chr2	227674747	227674947
chr2	227675678	227675879
chr2	227676030	227676231
chr2	227676872	227677072
chr2	227681461	227681662
chr2	227681710	227681911
chr2	227682115	227682315
chr2	227684555	227684756
chr2	227687522	227687722
chr2	227691563	227691763
chr2	227692777	227692977
chr2	227693941	227694141
chr2	227713059	227713260
chr2	227717397	227717597
chr2	227720308	227720508
chr2	227737630	227737830
chr2	227810856	227811056
chr2	227813047	227813248
chr2	227817202	227817402
chr2	227817833	227818033
chr2	227818845	227819045
chr2	227819571	227819772
chr2	227820431	227820631
chr2	227821341	227821542
chr2	227824031	227824414
chr2	227826176	227826377
chr2	227826459	227826660
chr2	227827003	227827203
chr2	227827545	227827746
chr2	227828908	227829108
chr2	227829229	227829430
chr2	227830483	227830684
chr2	227832695	227832895
chr2	227833959	227834160
chr2	227836722	227836922
chr2	227839323	227839523
chr2	227839900	227840101
chr2	227842805	227843005
chr2	227843721	227843921
chr2	227845893	227846093
chr2	227849291	227849491
chr2	227850361	227850561
chr2	227852701	227852902
chr2	227853375	227853575
chr2	227853809	227854010
chr2	227855308	227855509
chr2	227856671	227856872
chr2	227857138	227857338
chr2	227862059	227862259
chr2	227862903	227863104
chr2	227863676	227863877
chr2	227866114	227866314
chr2	227867390	227867590
chr2	227867873	227868073
chr2	227868152	227868353
chr2	227870626	227870827
chr2	227871607	227871807
chr2	227875934	227876134
chr2	227876754	227877142
chr2	227877894	227878094
chr2	227880670	227880879
chr2	227881847	227882048
chr2	227882121	227882321
chr2	227883722	227883922
chr2	227884725	227884925
chr2	231681475	231682367
chr2	231686687	231686887
chr2	231696371	231696722
chr2	237898076	237898276
chr2	237898924	237899124
chr2	237906781	237906981
chr2	237908008	237908271
chr2	237909517	237909914
chr2	237912348	237912548
chr2	237913834	237914532
chr2	237915395	237915595
chr2	237917732	237918225
chr2	237918228	237918679
chr2	237919816	237920016
chr2	237921120	237921320
chr2	237921648	237921849
chr2	237921920	237922120
chr2	237923460	237923660
chr2	237924443	237924643
chr2	237925835	237926035
chr2	237926654	237926854
chr2	237928198	237928399
chr2	237930646	237930847
chr2	237931131	237931332
chr2	237931834	237932034
chr2	237932343	237932857
chr2	237933405	237933606
chr2	237934429	237934630
chr2	237935067	237935267
chr2	237936607	237936808
chr2	237937671	237937871
chr2	237939080	237939417
chr2	237940069	237940668
chr2	237941945	237942559
chr2	237945114	237945719
chr2	237947794	237948402
chr2	237950154	237950726
chr2	237952018	237952617
chr2	237954297	237954881
chr2	237960964	237961566
chr2	237967969	237968586
chr2	237970054	237970254
chr3	10158532	10158871
chr3	10163159	10163359
chr3	10166460	10166660
chr3	53187436	53187636
chr3	53188633	53188832
chr3	53190193	53190393
chr3	53190481	53190873
chr3	53192119	53192320
chr3	53192472	53192673
chr3	53193880	53194080
chr3	53194608	53194808
chr3	53194933	53195133
chr3	53195209	53195410
chr3	53195605	53195806
chr3	53196327	53196527
chr3	53197745	53197945
chr3	53198108	53198308
chr3	53198893	53199093
chr3	53201143	53201343
chr3	88122590	88123690
chr3	95078500	95078725
chr3	95080672	95080873
chr3	95086246	95086446
chr3	95094461	95094662
chr3	95098067	95098268
chr3	95099942	95100143
chr3	95102300	95102501
chr3	95107516	95107716
chr3	95112096	95112296
chr3	95125686	95125886
chr3	95128762	95128963
chr3	95175145	95175346
chr3	130263273	130263806
chr3	152538295	152539323
chr3	158637381	158637582
chr3	158637996	158638397
chr3	158642849	158643462
chr3	187918023	187918223
chr3	187920543	187920743
chr3	187922862	187923062
chr3	187925557	187925757
chr3	187927673	187927874
chr3	187931970	187932170
chr3	187932971	187933171
chr3	187939535	187939736
chr3	187939754	187939954
chr3	187942005	187942814
chr3	187944128	187944328
chr3	195598618	195600300
chr4	38451171	38453606
chr4	38474487	38476847
chr4	75065728	75065929
chr4	75065961	75066161
chr4	75066389	75066589
chr4	102166043	102166243
chr4	102169260	102169461
chr4	102172395	102172596
chr4	102180604	102180804
chr4	102201204	102201404
chr4	102203374	102203575
chr4	102220659	102220859
chr4	102223304	102223505
chr4	102233925	102234126
chr4	102238519	102238720
chr4	102239746	102239947
chr4	102249096	102249296
chr4	102336096	102336296
chr4	102486847	102487048
chr4	103665625	103665825
chr4	103669962	103670162
chr4	103673952	103674152
chr4	103677992	103678192
chr4	103707154	103707354
chr4	103717052	103717253
chr4	103719055	103719255
chr4	103720682	103720882
chr4	103723006	103723207
chr4	103724846	103725046
chr4	103733591	103733792
chr4	103735031	103735232
chr4	103736330	103736530
chr4	103737685	103737886
chr4	103741047	103741247
chr4	103746691	103746892
chr4	103747329	103747530
chr4	103747795	103747995
chr4	103750732	103750932
chr4	103752180	103752380
chr4	103752623	103752823
chr4	103753606	103753806
chr4	103756617	103756817
chr4	122809002	122809203
chr4	122810168	122810368
chr4	122810488	122810688
chr4	122812099	122812300
chr4	122813084	122813285
chr4	122818427	122818627
chr4	122818959	122819160
chr4	122822221	122822421
chr4	122823925	122824126
chr4	122825229	122825429
chr4	122826835	122827035
chr4	122837090	122837290
chr4	154843510	154845864
chr4	155703577	155703778
chr4	155706405	155706606
chr4	155707082	155707283
chr4	155708195	155708422
chr4	155708939	155709140
chr4	155709746	155709947
chr4	155710116	155710401
chr4	155711021	155711252
chr4	155724726	155725435
chr4	155726096	155727520
chr4	155728086	155728287
chr4	155729386	155729587
chr4	155730001	155730202
chr4	155731162	155731363
chr4	155744849	155745049
chr4	155745436	155745668
chr4	155747307	155747584
chr4	155749060	155749260
chr4	155750198	155750399
chr4	155750634	155750834
chr4	155752353	155752554
chr4	155752611	155752812
chr4	155752915	155753273
chr4	187234768	187235208
chr4	187236983	187237184
chr4	187240468	187242320
chr4	187242793	187243021
chr4	187349972	187350185
chr4	187352604	187352804
chr4	187354093	187354294
chr4	187355083	187355283
chr4	187355615	187355816
chr4	187357068	187357268
chr4	187359297	187359498
chr4	187363299	187363499
chr4	187366980	187367180
chr4	187367230	187367431
chr4	187368603	187368803
chr4	187425212	187425412
chr4	187429738	187429938
chr4	187431172	187431372
chr4	187432243	187432444
chr4	187433889	187434090
chr4	187434358	187434559
chr4	187438114	187438315
chr4	187438352	187438552
chr4	187438575	187438775
chr4	187442224	187442424
chr4	187443773	187443974
chr4	187444510	187444711
chr4	187445801	187446002
chr4	187446581	187446782
chr5	52320987	52321188
chr5	52358295	52358495
chr5	52373653	52373854
chr5	52376533	52376734
chr5	52379907	52380107
chr5	52380193	52380394
chr5	52382972	52383172
chr5	52387100	52387300
chr5	52387553	52387754
chr5	52389550	52389750
chr5	52391430	52391630
chr5	52392460	52392661
chr5	52394344	52394545
chr5	52396499	52396702
chr5	52397396	52397596
chr5	52398674	52398875
chr5	52401671	52401872
chr5	52403480	52403680
chr5	52404141	52404341
chr5	52404675	52404876
chr5	52405918	52406118
chr5	52406586	52406950
chr5	52410310	52410510
chr5	52412053	52412253
chr5	52413131	52413331
chr5	52414883	52415084
chr5	52418483	52418684
chr5	52421491	52421691
chr5	52422046	52422246
chr5	63292034	63293302
chr5	74710890	74711091
chr5	74712617	74712818
chr5	74713494	74713694
chr5	74716158	74716358
chr5	74717449	74717649
chr5	74721120	74721321
chr5	74730829	74731030
chr5	74731732	74731932
chr5	74734496	74734696
chr5	74742538	74742738
chr5	74748435	74748636
chr5	74750863	74751064
chr5	74756911	74757111
chr5	74757905	74758106
chr5	74790604	74790804
chr5	74837530	74837730
chr5	74842693	74843086
chr5	74843282	74843483
chr5	75949163	75950223
chr5	75954679	75954880
chr5	76150704	76150905
chr5	76164271	76165382
chr5	83274968	83275169
chr5	83294757	83294958
chr5	83391867	83392067
chr5	83396247	83396447
chr5	83398003	83398204
chr5	83438213	83438414
chr5	83468771	83468972
chr5	83511931	83512131
chr5	83561343	83561544
chr5	83585622	83585822
chr5	83715815	83716015
chr5	133561298	133561498
chr5	133562635	133562835
chr5	133563905	133564106
chr5	133564519	133564720
chr5	133565424	133565625
chr5	133569512	133569721
chr5	133589300	133589501
chr5	147810884	147811085
chr5	147825551	147825751
chr5	147836398	147836598
chr5	147842904	147843104
chr5	147843975	147844176
chr5	147869208	147869780
chr5	147880598	147880799
chr5	147882925	147883126
chr5	147908424	147908624
chr5	147909855	147910056
chr5	147996657	147996858
chr5	148186588	148187829
chr5	175042843	175043922
chr5	175044976	175045177
chr5	176761882	176762083
chr5	176762131	176762331
chr5	176762832	176763033
chr5	176763056	176763256
chr5	176763466	176763697
chr5	176763803	176764020
chr5	176764088	176764289
chr5	176764369	176764569
chr5	176764626	176764827
chr5	176764885	176765085
chr5	176765277	176765477
chr5	176765518	176765719
chr5	176768581	176768782
chr5	176769006	176769206
chr5	180596515	180596716
chr5	180597170	180597370
chr5	180597675	180597875
chr5	180598628	180598828
chr5	180599040	180599241
chr5	180601071	180601272
chr5	180601765	180601966
chr5	180603252	180603452
chr6	6090827	6091028
chr6	6097013	6097213
chr6	6112670	6112870
chr6	6119812	6120099
chr6	6127196	6127397
chr6	6140973	6141173
chr6	6142406	6142607
chr6	6167234	6167434
chr6	6169905	6170105
chr6	6193497	6193698
chr6	6196002	6196202
chr6	6211790	6212041
chr6	6250577	6250777
chr6	6263731	6263932
chr6	31651490	31651691
chr6	31652212	31652413
chr6	31652446	31652647
chr6	31652872	31653293
chr6	52159102	52159302
chr6	52160360	52160562
chr6	52161812	52162049
chr6	78228667	78229839
chr6	87781772	87782869
chr6	90612957	90613157
chr6	90619540	90619740
chr6	90621207	90621407
chr6	90621847	90622047
chr6	90623481	90623682
chr6	90628566	90630811
chr6	90632393	90635522
chr6	90637679	90637880
chr6	90640146	90640346
chr6	114285565	114285766
chr6	114287552	114288448
chr6	160872731	160872932
chr6	160873512	160873712
chr6	160878830	160879030
chr6	160881035	160881235
chr6	160882066	160882266
chr6	160883670	160883870
chr6	160888785	160888985
chr6	160889490	160889691
chr6	160918137	160918338
chr6	160919535	160919736
chr6	160926047	160926248
chr6	160927461	160927662
chr6	160930554	160930755
chr6	160931944	160932145
chr6	160934959	160935160
chr6	160936366	160936567
chr6	160940501	160940702
chr6	160941929	160942130
chr6	160946047	160946248
chr6	160947489	160947690
chr6	160991339	160991540
chr6	161053977	161054178
chr6	161055776	161055976
chr6	161057626	161057826
chr6	161059297	161059497
chr6	161059687	161059888
chr6	161063409	161063610
chr6	161072063	161072264
chr6	161072741	161072941
chr6	161074963	161075164
chr6	161077869	161078069
chr6	161079497	161079697
chr6	161080060	161080260
chr6	161082286	161082486
chr6	161093109	161093310
chr6	161093902	161094103
chr7	22733316	22733516
chr7	22733583	22733783
chr7	22734793	22734994
chr7	22735631	22735831
chr7	22737533	22737734
chr7	93862214	93862415
chr7	93864901	93865101
chr7	93865537	93865737
chr7	93866214	93866415
chr7	93867390	93867590
chr7	93868741	93868942
chr7	93871726	93872214
chr7	93872373	93872574
chr7	93872847	93873048
chr7	93873424	93873625
chr7	93875017	93875217
chr7	93875357	93875706
chr7	93875944	93876145
chr7	93876519	93876719
chr7	93876734	93877120
chr7	93877416	93877617
chr7	93877621	93877822
chr7	93878063	93878453
chr7	93879242	93879443
chr7	93879781	93879981
chr7	93880257	93880458
chr7	93880864	93881065
chr7	93881068	93881269
chr7	93881396	93881597
chr7	93882396	93882596
chr7	93883602	93883802
chr7	93884925	93885126
chr7	93885673	93885874
chr7	93886672	93886873
chr7	93887407	93887943
chr7	93888183	93888384
chr7	93889073	93889274
chr7	93890185	93890386
chr7	93891537	93891738
chr7	93892318	93892519
chr7	93892784	93893152
chr7	93893172	93893373
chr7	93893624	93893825
chr7	93894182	93894383
chr7	93894389	93894590
chr7	93894875	93895133
chr7	93895533	93895733
chr7	93896436	93896678
chr7	93897468	93897668
chr7	100558395	100558665
chr7	100560422	100560655
chr7	100561873	100562073
chr7	100563695	100563895
chr7	100565445	100565645
chr7	100565659	100565859
chr7	100566943	100567144
chr7	100567324	100567525
chr7	116126375	116127574
chr7	116158953	116159154
chr7	116167207	116167407
chr7	116168128	116168329
chr7	116182625	116182825
chr7	116184678	116184878
chr7	116184896	116185096
chr7	116185729	116185930
chr7	116186603	116186804
chr7	116190340	116190558
chr7	116196908	116197108
chr7	116198766	116198966
chr7	116199109	116199309
chr7	116202171	116202401
chr7	116204619	116204819
chr7	116206056	116206257
chr7	116209232	116209433
chr7	116210576	116210777
chr7	116222913	116223113
chr7	116223177	116223414
chr7	139175601	139175802
chr7	139218449	139218650
chr7	139221779	139221979
chr7	139257441	139257641
chr7	139282417	139282617
chr7	139299580	139299780
chr7	139301701	139301901
chr7	139303867	139304067
chr7	139308187	139308501
chr7	139353305	139353506
chr7	139361960	139362161
chr7	139363921	139364121
chr7	139366231	139366431
chr7	150321803	150322004
chr7	150323179	150323380
chr7	150324399	150324599
chr7	150324765	150324965
chr7	150326323	150326524
chr7	150326530	150326731
chr7	150326936	150327137
chr7	150327198	150327398
chr7	150328469	150328670
chr7	150329249	150329449
chr7	150329501	150329702
chr7	150329814	150330014
chr7	150330173	150330373
chr7	150334381	150334582
chr7	150334868	150335068
chr7	150335110	150335310
chr7	150336917	150337117
chr7	150337149	150337349
chr7	150337412	150337613
chr7	150338122	150338322
chr7	150338618	150338828
chr7	150338863	150339064
chr7	150340332	150340533
chr7	150341226	150341426
chr7	150341742	150341942
chr7	150342009	150342210
chr8	27311019	27311222
chr8	27333318	27333518
chr8	27334034	27334235
chr8	27335677	27335878
chr8	27343458	27343658
chr8	27343725	27343925
chr8	27344280	27344480
chr8	27344769	27344969
chr8	27345644	27345845
chr8	27346827	27347028
chr8	27347446	27347647
chr8	27347870	27348070
chr8	27349102	27349302
chr8	27349633	27349834
chr8	27350498	27350698
chr8	27350780	27350980
chr8	27351156	27351357
chr8	27352415	27352615
chr8	27352687	27352888
chr8	27353671	27353875
chr8	27356263	27356463
chr8	27357572	27357773
chr8	27359190	27359391
chr8	27364156	27364356
chr8	27364394	27364595
chr8	27364831	27365031
chr8	27366471	27366671
chr8	27367556	27367757
chr8	27367905	27368105
chr8	27371728	27371943
chr8	30763229	30763429
chr8	30768214	30768414
chr8	30770955	30771156
chr8	30771194	30771395
chr8	30774625	30774826
chr8	30776604	30776813
chr8	30789328	30789529
chr8	37940803	37941004
chr8	37941940	37943144
chr8	42152647	42152847
chr8	42155555	42155755
chr8	42156571	42156771
chr8	42156885	42157085
chr8	42157162	42157363
chr8	42158554	42158755
chr8	42159379	42159580
chr8	42161701	42161902
chr8	42164060	42164260
chr8	42164536	42164736
chr8	42165577	42165778
chr8	42167968	42168168
chr8	42169724	42169925
chr9	35687750	35687951
chr9	35688005	35688205
chr9	35688311	35688511
chr9	35688545	35688745
chr9	35688767	35688968
chr9	35688991	35689191
chr9	35689305	35689506
chr9	35689924	35690125
chr9	35690180	35690381
chr9	35693515	35693715
chr9	35693734	35693935
chr9	35693979	35694180
chr9	35694312	35694512
chr9	35694639	35694839
chr9	35695507	35695898
chr9	35695933	35696134
chr9	35696178	35696378
chr9	35696397	35696598
chr9	35696731	35696931
chr9	35697059	35697260
chr9	35697315	35697515
chr9	35697708	35697909
chr9	35698309	35698510
chr9	35700519	35700719
chr9	35700738	35701133
chr9	35701221	35701422
chr9	35701590	35701791
chr9	35701961	35702162
chr9	35702832	35703040
chr9	35703144	35703344
chr9	35703914	35704114
chr9	35704203	35704403
chr9	35704527	35704915
chr9	35705020	35705220
chr9	35706370	35706570
chr9	35707143	35707437
chr9	35707599	35707800
chr9	35708758	35708958
chr9	35709071	35709279
chr9	35709470	35709670
chr9	35709693	35709894
chr9	35710026	35710226
chr9	35710368	35710568
chr9	35710759	35710960
chr9	35711622	35711823
chr9	35712068	35712268
chr9	35712788	35712988
chr9	35713912	35714113
chr9	35714160	35714360
chr9	35714545	35714745
chr9	35714791	35714992
chr9	35715169	35715370
chr9	35715526	35715727
chr9	79526054	79526254
chr9	79533226	79533427
chr9	79599163	79599364
chr9	79602220	79602420
chr9	79620329	79620529
chr9	79726889	79727089
chr9	79835803	79836004
chr9	119506518	119506718
chr9	119510645	119510845
chr9	119514488	119516747
chr9	119519485	119519685
chr9	124173088	124173429
chr9	124179957	124180157
chr9	124180503	124180703
chr9	124180846	124181047
chr9	124183461	124183662
chr9	124183705	124183906
chr9	124185609	124185855
chr9	124188546	124188832
chr9	124192271	124192472
chr9	124194289	124194644
chr9	130504927	130505128
chr9	130507403	130507643
chr9	130507806	130508007
chr9	130508768	130509160
chr9	130509313	130509514
chr9	130515125	130515325
chr9	130515332	130515533
chr9	130515570	130515771
chr9	130516083	130516481
chr9	130516613	130516813
chr9	130516831	130517032
chr9	130517203	130517404
chr9	130517414	130517615
chr9	130518835	130519035
chr9	130520356	130520556
chr9	130520587	130520787
chr9	130521757	130521957
chr9	130521963	130522164
chr9	130522243	130522443
chr9	130522494	130522706
chr9	135120874	135121564
chr9	135122583	135122784
chr9	135123225	135123426
chr9	135124967	135125168
chr9	135126470	135126670
chr9	135127257	135127458
chr9	135140312	135140513
chr9	135277337	135277537
chr9	135277975	135278175
chr9	135279240	135279441
chr9	135280411	135280612
chr9	135280841	135281041
chr9	135281113	135281313
chr9	135283543	135283744
chr9	135284861	135285061
chr9	135287482	135287682
chr9	135288294	135288495
chr9	135288513	135288714
chr9	135291733	135291933
chr9	135292664	135292864
chr9	135293147	135293347
chr9	135294248	135294448
chr9	135295276	135295477
chr9	135297308	135297509
chr9	135297520	135297721
chr9	135298310	135298511
chr9	135299799	135300000
chr9	135300601	135300801
chr9	135303505	135303706
chr9	135304716	135304916
chr9	135309358	135309562
chr9	135310228	135310546
chr9	135310985	135311185
chr9	135311474	135311674
chr9	135312845	135313045
chr9	135313917	135314123
chr9	135314228	135314428
chr9	139228002	139228391
chr9	139228477	139228686
chr9	139228803	139229004
chr9	139229071	139229291
chr9	139229321	139229522
chr9	139229637	139229837
chr9	139229905	139230105
chr9	139230131	139230501
chr9	139230517	139230717
chr10	6510152	6510353
chr10	6512742	6512942
chr10	6523855	6524055
chr10	6538611	6538811
chr10	6544202	6544402
chr10	6546226	6546427
chr10	6560946	6561147
chr10	6565388	6565588
chr10	6567078	6567279
chr10	6567957	6568158
chr10	6573615	6573816
chr10	6578945	6579304
chr10	6580345	6580545
chr10	6589334	6589534
chr10	6592963	6593162
chr10	6596944	6597145
chr10	33230436	33230637
chr10	33235940	33236140
chr10	33237263	33237468
chr10	33239157	33239389
chr10	33240382	33240604
chr10	33240820	33241058
chr10	33248819	33249018
chr10	33249149	33249349
chr10	33251135	33251336
chr10	33251521	33251722
chr10	33252496	33252697
chr10	33254805	33255043
chr10	33257013	33257213
chr10	33258756	33258978
chr10	33261391	33261592
chr10	33264359	33264559
chr10	74867995	74868195
chr10	74869550	74869751
chr10	74874437	74874638
chr10	74876198	74876398
chr10	74884114	74884315
chr10	74897279	74897480
chr10	74900398	74900790
chr10	74900803	74901004
chr10	74901204	74901405
chr10	74904638	74904839
chr10	74908225	74908425
chr10	74909081	74909281
chr10	74925511	74925711
chr10	75341248	75341448
chr10	75341572	75341919
chr10	75341932	75342133
chr10	75342675	75342875
chr10	75342999	75343200
chr10	75343303	75343522
chr10	75343718	75343918
chr10	75344510	75344710
chr10	75344989	75345189
chr10	75346141	75346341
chr10	97461622	97461822
chr10	97505894	97506095
chr10	97572947	97573148
chr10	97589396	97589597
chr10	97592066	97592266
chr10	97594202	97594403
chr10	97595104	97595343
chr10	97597193	97597453
chr10	97610172	97610373
chr10	97614439	97614640
chr10	97615924	97616130
chr10	104145617	104145817
chr10	104145940	104146316
chr10	104146421	104146621
chr10	104146626	104146827
chr10	104147002	104147202
chr10	104147253	104147453
chr10	104147680	104147880
chr10	104147901	104148301
chr10	104148448	104148649
chr10	104149035	104149244
chr10	104149294	104149495
chr10	104149784	104149984
chr10	104150025	104150238
chr10	104150386	104150587
chr10	104150645	104150845
chr10	104150902	104151103
chr10	104151130	104151331
chr10	104151478	104151678
chr10	104151750	104151951
chr10	104151961	104152161
chr10	115793882	115795315
chr10	131824620	131824821
chr10	131833419	131833619
chr10	131848186	131848386
chr10	131849050	131849251
chr10	131854747	131854947
chr10	131855103	131855304
chr10	131857615	131857816
chr10	131859764	131859964
chr10	131863040	131863397
chr10	131867521	131867721
chr11	699329	699681
chr11	700354	700554
chr11	710042	710243
chr11	710571	710970
chr11	711035	711419
chr11	711528	711728
chr11	711847	712228
chr11	712375	712575
chr11	712639	712839
chr11	713197	713397
chr11	714676	714877
chr11	715687	715888
chr11	716034	716234
chr11	716294	716494
chr11	716585	716785
chr11	716841	717041
chr11	46697301	46697501
chr11	46697808	46698008
chr11	46698561	46698761
chr11	46698841	46699041
chr11	46701258	46701459
chr11	46701476	46701676
chr11	46703985	46704299
chr11	46704588	46704788
chr11	46704800	46705000
chr11	46706105	46706306
chr11	46706776	46706977
chr11	46707496	46707697
chr11	46717109	46717309
chr11	46717362	46717563
chr11	47309903	47310103
chr11	47310192	47310392
chr11	47310661	47310861
chr11	47310920	47311121
chr11	47311290	47311491
chr11	47311681	47311882
chr11	47311993	47312193
chr11	47313152	47313353
chr11	47313971	47314171
chr11	47315512	47315712
chr11	47315769	47315969
chr11	47316626	47316827
chr11	47317391	47317591
chr11	47317747	47317948
chr11	47319044	47319418
chr11	47320100	47320301
chr11	47320688	47320888
chr11	47320909	47321110
chr11	47321111	47321312
chr11	47321585	47321785
chr11	47324315	47324516
chr11	47324662	47324863
chr11	47325477	47325678
chr11	47325692	47325893
chr11	47325908	47326108
chr11	47326509	47326710
chr11	47327875	47328075
chr11	47328090	47328290
chr11	47328585	47328786
chr11	47329366	47329632
chr11	47330662	47330862
chr11	63775647	63775847
chr11	63778401	63778602
chr11	63778730	63779116
chr11	63779221	63779919
chr11	63780407	63780607
chr11	63780639	63780839
chr11	63782521	63782761
chr11	63782875	63783075
chr11	63783099	63783299
chr11	63784077	63784282
chr11	63785396	63785771
chr11	63785962	63786162
chr11	63786432	63786632
chr11	63786675	63786876
chr11	63787495	63787891
chr11	63788014	63788215
chr11	63788975	63789554
chr11	63789910	63790111
chr11	63790112	63790672
chr11	63791176	63791376
chr11	63791401	63791604
chr11	64251279	64251479
chr11	64252900	64253101
chr11	64253728	64253928
chr11	64254071	64254272
chr11	64259117	64259318
chr11	64259551	64259751
chr11	64259889	64260090
chr11	64260801	64261082
chr11	64263366	64263566
chr11	64263670	64263871
chr11	64264036	64264236
chr11	64264961	64265162
chr11	64265418	64265618
chr11	64266009	64266209
chr11	64266778	64266978
chr11	66790703	66790903
chr11	66801257	66801457
chr11	66803183	66803384
chr11	66803415	66803810
chr11	66803816	66804017
chr11	66804704	66804905
chr11	66805085	66805286
chr11	66805455	66806034
chr11	66806265	66806636
chr11	66806732	66806932
chr11	66807125	66807325
chr11	66807687	66808049
chr11	66808239	66808439
chr11	66808862	66809062
chr11	66809078	66809279
chr11	66809315	66809515
chr11	66922537	66922936
chr11	66922987	66923210
chr11	66923560	66923760
chr11	66924736	66924966
chr11	66925097	66925297
chr11	66925702	66925902
chr11	113280791	113280992
chr11	113285207	113285407
chr11	113307238	113307438
chr11	113307644	113307845
chr11	113308205	113308406
chr11	113308846	113309047
chr11	113318914	113319124
chr11	113320496	113320696
chr11	113321834	113322069
chr11	113351191	113351391
chr11	113353678	113353879
chr11	113355087	113355287
chr11	113357089	113357290
chr11	113359036	113359237
chr11	113361927	113362127
chr11	113362450	113362978
chr11	113365397	113365695
chr11	114552363	114552563
chr11	114554539	114554740
chr11	114585445	114585646
chr11	114590524	114590724
chr11	114593771	114593972
chr11	114605022	114605222
chr11	114607251	114607452
chr11	114614406	114614606
chr11	114616177	114616377
chr11	114880160	114880361
chr12	2792135	2792336
chr12	2796597	2796798
chr12	2797256	2797457
chr12	2797518	2797719
chr12	2799482	2799683
chr12	2800125	2800325
chr12	2800637	2800838
chr12	2800896	2801269
chr12	2802179	2802380
chr12	2803183	2803384
chr12	2803468	2803669
chr12	5928436	5928636
chr12	5929161	5929362
chr12	5931190	5931391
chr12	5931782	5931982
chr12	5932872	5933072
chr12	5946871	5947071
chr12	5947474	5947674
chr12	5948628	5948828
chr12	5950981	5951181
chr12	5955512	5955713
chr12	5961213	5961418
chr12	5962529	5962729
chr12	5964409	5964609
chr12	5964941	5965141
chr12	5971246	5971445
chr12	5973289	5973630
chr12	5973838	5974038
chr12	5975429	5975649
chr12	5991032	5991233
chr12	5991435	5991636
chr12	5995913	5996113
chr12	5996139	5996339
chr12	5997792	5999170
chr12	6001294	6001495
chr12	6003036	6003236
chr12	6008742	6008942
chr12	6010838	6011038
chr12	6014084	6014284
chr12	6015766	6015967
chr12	6023698	6023898
chr12	6026097	6026297
chr12	6031970	6032210
chr12	6036284	6036499
chr12	6037273	6037474
chr12	6042331	6042531
chr12	6043642	6043842
chr12	6044532	6044732
chr12	6050647	6050847
chr12	6051713	6051914
chr12	6053007	6053207
chr12	6054762	6054978
chr12	6074849	6075049
chr12	6089801	6090009
chr12	6090244	6090444
chr12	6100583	6100783
chr12	6102496	6102696
chr12	7039380	7039580
chr12	7040040	7040247
chr12	7040443	7040644
chr12	7041794	7041995
chr12	7042665	7042864
chr12	7043358	7043559
chr12	7044040	7044241
chr12	7044543	7044743
chr12	7045172	7045372
chr12	7045958	7046158
chr12	7047420	7048216
chr12	7058091	7058863
chr12	7132307	7132507
chr12	7132549	7132750
chr12	7133028	7133228
chr12	7133297	7133497
chr12	7133789	7133989
chr12	7135189	7135417
chr12	7136024	7136225
chr12	46653430	46653630
chr12	46654139	46654381
chr12	46654718	46654919
chr12	46655367	46655655
chr12	46655966	46656167
chr12	46656490	46656691
chr12	46656815	46657016
chr12	46657078	46657279
chr12	46657323	46657524
chr12	46657576	46657777
chr12	46658013	46658214
chr12	46658294	46658495
chr12	46658627	46658828
chr12	46659487	46659688
chr12	46659985	46660186
chr12	46660557	46660758
chr12	46660891	46661092
chr12	46661319	46661520
chr12	46661752	46661953
chr12	46662083	46662284
chr12	46662505	46662706
chr12	46662847	46663047
chr12	46663065	46663265
chr12	46663361	46663562
chr12	46663659	46663860
chr12	46664063	46664264
chr12	46664522	46664723
chr12	46664994	46665194
chr12	46665510	46665711
chr12	46665727	46666089
chr12	46666339	46666540
chr12	46666811	46667012
chr12	46667077	46667441
chr12	46667610	46667810
chr12	46669204	46669405
chr12	46669733	46669933
chr12	46672854	46673055
chr12	46673430	46673630
chr12	46673785	46674171
chr12	46674400	46674601
chr12	46675231	46675432
chr12	46675686	46676047
chr12	46676536	46676737
chr12	46677606	46677807
chr12	46677847	46678335
chr12	46678373	46678573
chr12	46679969	46680175
chr12	46684229	46684429
chr12	55019076	55019277
chr12	55019426	55019626
chr12	55019715	55019915
chr12	55019974	55020175
chr12	55808948	55809148
chr12	55818470	55818670
chr12	55821392	55821593
chr12	55823688	55823889
chr12	55824986	55825186
chr12	55825277	55825540
chr12	55834239	55834439
chr12	55834529	55834751
chr12	55836138	55836339
chr12	55836798	55836999
chr12	55838452	55838688
chr12	55839865	55840065
chr12	55840943	55841165
chr12	55842367	55842568
chr12	55842870	55843071
chr12	55845825	55846025
chr12	55846096	55846297
chr12	55846938	55847138
chr12	55847434	55847634
chr12	55849173	55849374
chr12	55853209	55853409
chr12	55853830	55854030
chr12	55855510	55855755
chr12	55855957	55856158
chr12	55857091	55857295
chr12	55857459	55857659
chr12	55858409	55858653
chr12	55858905	55859106
chr12	55859379	55859606
chr12	55859819	55860019
chr12	55860044	55860244
chr12	55860354	55860555
chr12	55860687	55860887
chr12	55861174	55861374
chr12	55863394	55863595
chr12	55863792	55863992
chr12	55864099	55864300
chr12	55864339	55864539
chr12	55864864	55865065
chr12	55865093	55865293
chr12	55865581	55865958
chr12	55867311	55867512
chr12	55870855	55871059
chr12	55871366	55871566
chr12	55872857	55873058
chr12	55873190	55873390
chr12	55873575	55873776
chr12	55873905	55874106
chr12	55874378	55874579
chr12	55874588	55874788
chr12	55874993	55875193
chr12	55875285	55875485
chr12	55875669	55875869
chr12	55875883	55876083
chr12	55876132	55876332
chr12	55877023	55877224
chr12	55877291	55877492
chr12	55877554	55877755
chr12	55878199	55878400
chr12	55878515	55878720
chr12	55879256	55879456
chr12	55879901	55880101
chr12	55880438	55880639
chr12	55880707	55880907
chr12	55881043	55881244
chr12	55881508	55881708
chr12	55881792	55881993
chr12	55882429	55882629
chr12	55883184	55883384
chr12	55883405	55883605
chr12	55884419	55884620
chr12	55884638	55884838
chr12	55885129	55885329
chr12	55885368	55885768
chr12	55886523	55886791
chr12	55888077	55888277
chr12	55888714	55888914
chr12	55889091	55889291
chr12	55889730	55889930
chr12	55890049	55890249
chr12	55890343	55890544
chr12	55890748	55890949
chr12	55891213	55891413
chr12	55891487	55891688
chr12	55891732	55892122
chr12	55892139	55892339
chr12	55892435	55892635
chr12	56374192	56374393
chr12	56374788	56374988
chr12	56375761	56376150
chr12	56376274	56376474
chr12	56395810	56396020
chr12	56396092	56396293
chr12	56396412	56396612
chr12	56396668	56396869
chr12	56397864	56398064
chr12	56398196	56398471
chr12	56399037	56399238
chr12	56400131	56400331
chr12	56400412	56400612
chr12	56400796	56400997
chr12	123828925	123829126
chr12	123833146	123833346
chr12	123836829	123837029
chr12	123837830	123838031
chr12	123845630	123845831
chr12	123850582	123850782
chr12	123858243	123858443
chr12	123860630	123860831
chr12	123862316	123862517
chr12	123864701	123864904
chr12	123865442	123865643
chr12	123868027	123868228
chr12	123914056	123914257
chr13	46306973	46307775
chr13	46364526	46364726
chr13	46367631	46368042
chr13	109600651	109600852
chr13	109602668	109602868
chr13	109605588	109605788
chr13	109611528	109611729
chr13	109612578	109612790
chr13	109613760	109613960
chr13	109615174	109615374
chr13	109616515	109616716
chr13	109617442	109617642
chr13	109619943	109620144
chr13	109620887	109621088
chr13	109622993	109623193
chr13	109624197	109624397
chr13	109624734	109625134
chr13	109625535	109625736
chr13	109626716	109626917
chr13	109626923	109627123
chr13	109627209	109627409
chr13	109628134	109628335
chr13	109628395	109628596
chr13	109629227	109629428
chr13	109629594	109629794
chr13	109631588	109631789
chr13	109633293	109633678
chr13	109636717	109636917
chr13	109637481	109637682
chr13	109642497	109642697
chr13	109643119	109643320
chr13	109645318	109645519
chr13	109648797	109648997
chr13	109651119	109651320
chr13	109651728	109651928
chr13	109653834	109654035
chr13	109655627	109655964
chr13	109656938	109657326
chr13	109657694	109657894
chr13	109659117	109659318
chr13	109659657	109659858
chr13	109660259	109660619
chr13	109661908	109662108
chr13	109662143	109662344
chr13	109662696	109663044
chr13	109664052	109664419
chr13	109692952	109693153
chr13	109757233	109757434
chr13	109758173	109758544
chr13	109807760	109807960
chr13	109875049	109875423
chr13	109878773	109878973
chr13	109880168	109880369
chr13	109880666	109881024
chr13	109882590	109882791
chr13	109884669	109884870
chr13	109886566	109886766
chr13	109888267	109888468
chr13	109888891	109889091
chr13	109890059	109890259
chr13	109896103	109896304
chr13	109897079	109897279
chr13	109899982	109900182
chr13	109900627	109900828
chr13	109907637	109907837
chr13	109909100	109909301
chr13	109912398	109912779
chr13	109915753	109915954
chr13	109916280	109916481
chr13	109917316	109917516
chr13	109919518	109919719
chr13	109923277	109923498
chr13	109928331	109928532
chr13	109930553	109930753
chr13	109932835	109933036
chr13	109935214	109935414
chr13	109935993	109936194
chr13	109939724	109939925
chr13	109939996	109940196
chr13	109941534	109941735
chr13	109942371	109942572
chr13	109943494	109943695
chr13	109945652	109945853
chr13	109951974	109952174
chr13	109953449	109953650
chr13	109953680	109953880
chr13	109954168	109954368
chr13	109954454	109954654
chr13	109956758	109956959
chr13	109958283	109958569
chr13	109962282	109962539
chr13	112808088	112808289
chr13	112809092	112809293
chr13	112812985	112813185
chr13	112815979	112816319
chr13	112817945	112818145
chr13	112819035	112819236
chr13	112819749	112819950
chr13	112820728	112821323
chr13	112825105	112825306
chr13	112831747	112831947
chr13	112840684	112840884
chr13	112841628	112841829
chr13	112843199	112843400
chr13	112846166	112846410
chr13	112849652	112849853
chr13	112851231	112851832
chr13	112860910	112861111
chr13	112862310	112862511
chr13	112863175	112863375
chr13	112865280	112865481
chr13	112866793	112866994
chr13	112867301	112867502
chr13	112872686	112872887
chr13	112873909	112874420
chr13	113546993	113547194
chr13	113547212	113547412
chr13	113562832	113563032
chr13	113564312	113564512
chr13	113571081	113571281
chr13	113572740	113572940
chr13	113575296	113575496
chr13	113576258	113576459
chr13	113578177	113578377
chr13	113578476	113578677
chr13	113582241	113582441
chr13	113583790	113583990
chr13	113587407	113587608
chr13	113588784	113589012
chr13	113589929	113590129
chr14	29116195	29116413
chr14	29117174	29117375
chr14	29136448	29136715
chr14	29137933	29138133
chr14	29138593	29138794
chr14	29163062	29163262
chr14	29165377	29165577
chr14	29167924	29168124
chr14	29169699	29169978
chr14	29171764	29171965
chr14	29173336	29173537
chr14	29175247	29175451
chr14	29177384	29177585
chr14	29177651	29177861
chr14	29202636	29202836
chr14	29204999	29205200
chr14	29264462	29264662
chr14	29466206	29466469
chr14	61232193	61232393
chr14	61256848	61257048
chr14	61257952	61258352
chr14	61263133	61263333
chr14	61263924	61264126
chr14	61268842	61269042
chr14	61270582	61270783
chr14	61273360	61273580
chr14	61274558	61274844
chr14	61276937	61277137
chr14	61277226	61277659
chr14	61281130	61281330
chr14	61282125	61282325
chr14	61283380	61283581
chr14	72684424	72684624
chr14	72707258	72707508
chr14	72709997	72710198
chr14	72723247	72723448
chr14	72729105	72729325
chr14	72734441	72734641
chr14	72742790	72742990
chr14	72748216	72748417
chr14	72753546	72753746
chr14	72755572	72755773
chr14	89933229	89933429
chr14	89936077	89936277
chr14	89937327	89937528
chr14	89939912	89940112
chr14	89940443	89940644
chr14	89940700	89940900
chr14	93820050	93820251
chr14	93822173	93822373
chr14	93824376	93824649
chr14	93825966	93826683
chr15	37661284	37661484
chr15	37661686	37662245
chr15	37663047	37663248
chr15	37663481	37663680
chr15	37663754	37663954
chr15	37664909	37665110
chr15	37666826	37667027
chr15	37667523	37667723
chr15	37668005	37668206
chr15	37668415	37668616
chr15	37668671	37668871
chr15	37669298	37669516
chr15	37669962	37670163
chr15	37670663	37670864
chr15	37670957	37671157
chr15	37672061	37672295
chr15	37672493	37672720
chr15	37672890	37673161
chr15	37673540	37673741
chr15	37673763	37673964
chr15	37674758	37674959
chr15	38368208	38368411
chr15	38368708	38368908
chr15	38369446	38369647
chr15	38370017	38370392
chr15	38370493	38370694
chr15	38370758	38370980
chr15	38371021	38371221
chr15	38371279	38371480
chr15	38371504	38371704
chr15	38371784	38371984
chr15	38372368	38372569
chr15	38373035	38373235
chr15	38373736	38373936
chr15	38374391	38374591
chr15	38374636	38374836
chr15	38375737	38375937
chr15	38375971	38376171
chr15	38376220	38376420
chr15	38376956	38377156
chr15	38377311	38377511
chr15	38377694	38377895
chr15	38378028	38378228
chr15	38378274	38378474
chr15	38378571	38378771
chr15	38381387	38381903
chr15	38381932	38382132
chr15	38382715	38382915
chr15	38383432	38383633
chr15	38387023	38387224
chr15	39638709	39638910
chr15	39640608	39640809
chr15	39640979	39641179
chr15	39642023	39642223
chr15	39643617	39643817
chr15	39644473	39644674
chr15	39646838	39647039
chr15	39647679	39647880
chr15	39648340	39648540
chr15	39649481	39649880
chr15	39650041	39650242
chr15	39650468	39650668
chr15	39651031	39651231
chr15	39651893	39652094
chr15	39652446	39652647
chr15	39652777	39652978
chr15	39653137	39653337
chr15	39657376	39657766
chr15	87243598	87243799
chr15	87243868	87244069
chr15	87245778	87245978
chr15	87249964	87250164
chr15	87250837	87251037
chr15	87251420	87251621
chr15	87253992	87254193
chr15	87257418	87257618
chr16	23754984	23755184
chr16	23756112	23756313
chr16	23907271	23907471
chr16	23950913	23951114
chr16	23954205	23954405
chr16	24011591	24011791
chr16	24012952	24013152
chr16	24031743	24031943
chr16	24042630	24042830
chr16	24073492	24073693
chr16	24091037	24091238
chr16	24093271	24093471
chr16	24099581	24099781
chr16	24103873	24104073
chr16	24104235	24104436
chr16	24109882	24110082
chr16	24133459	24133659
chr16	24138759	24138959
chr16	52295520	52295720
chr16	52401491	52401692
chr16	52417277	52417904
chr16	52435539	52435740
chr16	52465138	52465339
chr16	52471228	52471429
chr16	52480204	52480405
chr16	52525360	52525560
chr16	52703151	52703352
chr16	80377092	80377292
chr16	80445521	80445722
chr16	80449315	80449516
chr16	80450145	80450346
chr16	80460262	80460462
chr16	80461899	80462100
chr16	80471937	80472138
chr16	80474311	80474511
chr16	80480228	80480429
chr16	80482537	80482737
chr16	80484757	80484958
chr16	80486873	80487073
chr16	80491702	80491902
chr16	80496461	80496661
chr16	80498735	80498936
chr16	80499509	80499710
chr16	80501626	80501826
chr16	80503662	80503863
chr16	80510580	80510780
chr16	80512239	80512440
chr16	80514545	80514746
chr16	80518136	80518336
chr16	80519597	80519797
chr16	80522581	80522782
chr16	80525486	80525686
chr16	80527275	80527484
chr16	80528836	80529037
chr16	80529864	80530064
chr16	80530981	80531182
chr16	80537225	80537425
chr16	80547793	80547993
chr16	80548983	80549183
chr17	1594971	1595508
chr17	1595752	1595953
chr17	1597034	1597235
chr17	1597353	1597556
chr17	1598613	1598813
chr17	1602630	1602834
chr17	1604166	1604578
chr17	4776680	4778599
chr17	7470473	7470674
chr17	7470716	7470916
chr17	7470936	7471328
chr17	7471331	7471532
chr17	7471545	7471746
chr17	38430841	38431042
chr17	38431446	38431647
chr17	38432680	38432881
chr17	38433571	38433771
chr17	38433975	38434223
chr17	39805187	39805388
chr17	39807206	39807406
chr17	39807503	39807704
chr17	39807848	39808049
chr17	39808447	39808648
chr17	39808703	39808903
chr17	39808928	39809129
chr17	39809142	39809342
chr17	39809842	39810043
chr17	39810538	39810738
chr17	39811229	39811430
chr17	39811470	39811671
chr17	39812545	39812746
chr17	39812871	39813617
chr17	39813764	39813964
chr17	39816387	39816598
chr17	39816714	39817106
chr17	39817126	39817327
chr17	39817355	39817556
chr17	39817806	39818305
[truncated: 3,389 more rows]
